# Supplementary material for: Residue K28 of Zika Virus NS5 Protein Is Implicated in Virus Replication and Antagonism of STAT2
Source: Microorganisms. 2024 Mar 26;12(4):660. doi: 10.3390/microorganisms12040660 (PMC11052099; doi:10.3390/microorganisms12040660)
Supplement: Supplementary file 1 [file microorganisms-12-00660-s001.zip]

Archive with 1 entries (1 files):
- microorganisms-2841936-supplementary.pdf
